# Supplementary material for: Prediction of In-Hospital Falls Using NRS, PACD Score and FallRS: A Retrospective Cohort Study
Source: Geriatrics (Basel). 2023 Jun 1;8(3):60. doi: 10.3390/geriatrics8030060 (PMC10298410; doi:10.3390/geriatrics8030060)
Supplement: Supplementary file 1 [file geriatrics-08-00060-s001.zip]

Archive with 1 entries (1 files):
- geriatrics-2343948-supplementary.pdf
